# Supplementary material for: Genetic and Phenotypic Characterization of Multidrug-Resistant Klebsiella pneumoniae from Liver Abscess
Source: Microbiol Spectr. 2023 Jan 4;11(1):e02240-22. doi: 10.1128/spectrum.02240-22 (PMC9927449; doi:10.1128/spectrum.02240-22)
Supplement: Supplemental file 1 — Tables S1-S3. Download spectrum.02240-22-s0002.xlsx, XLSX file, 2.71 MB [file spectrum.02240-22-s0002.xlsx]

## Sheet: Table S1
Strains	Sequencing depth	Total clean reads	Total bases	Assembly length (bp)	Number of contigs	N50	L50	CDS	Accession number
FK3038	302	11143396	1669832011	5529144	114	289414	6	5107	GCA_025762655.1
FK3044	285	10939722	1639160844	5736223	113	390594	7	5293	GCA_025762675.1
FK3068	274	9812784	1470323047	5357791	74	388369	6	4984	GCA_025762625.1
FK3228	273	10704428	1595131731	5822584	169	176165	12	5535	GCA_025762565.1
FK3347	250	9128368	1367502940	5460021	100	418754	5	5105	GCA_026156585.1
FK3518	282	10018936	1501168785	5320021	77	375101	5	4921	GCA_025762555.1
FK3521	278	10191300	1527023687	5492256	71	883569	3	5087	GCA_025762615.1
FK3599	329	12398626	1848379874	5611186	94	508666	4	5124	GCA_026156605.1
FK4176	253	9177438	1374664991	5426739	79	379392	7	5041	GCA_025762575.1
FK4276	248	9018910	1351496867	5431215	94	356573	7	5053	GCA_025762525.1
FK4603	272	10641026	1594495297	5856052	171	192269	11	5570	GCA_025762465.1
FK5537	298	11021034	1651304845	5530625	89	353369	6	5118	GCA_025762435.1
FK6449	272	10189528	1526659141	5596439	97	492323	4	5226	GCA_026156565.1
FK6716	268	10264194	1537838610	5731128	112	203931	11	5451	GCA_026156535.1
FK6923	272	10292826	1542202052	5660916	105	481427	4	5236	GCA_025762455.1
FK7685	313	11268744	1688421140	5386196	153	492123	3	5013	GCA_026156495.1
FK7757	456	17135866	2567201572	5624350	109	368424	6	5188	GCA_026156505.1
FK8123	308	11131200	1667511912	5400180	84	426429	5	4996	GCA_026156485.1

## Sheet: Table S2
strain	Strain	Collection date	Location	species	ST	K_locus	Yersiniabactin	Colibactin	Aerobactin	Salmochelin	RmpADC	rmpA2	Aminoglycoside	Colistin	Fosfomycin	Fluoroquinolone	Macrolide	Phenicol	Rifampicin	Sulphonamide	Tetracycline	Trimethoprim	Beta-lactam	ESBL	Carbapenem	Beta-lactam_chr	Omp_mutations	Col_mutations	Flq_mutations
FK3038	FK3038	2016	China: Wenzhou	Klebsiella pneumoniae	ST23	KL1	ICEKp10	complete	complete	complete	rmp 1; KpVP-1	rmpA2 (truncated)	-	-	-	-	-	-	-	-	-	-	-	CTX-M-14	-	SHV-11	-	-	-
FK3044	FK3044	2016	China: Wenzhou	Klebsiella pneumoniae	ST65	KL2	ICEKp10 (truncated)	complete	complete	complete	rmp 1; KpVP-1 (incomplete)	rmpA2 (truncated)	aac(3)-IId;aac(6')-Ib-cr;aadA16;aph3-Ia;strA;strB	-	-	qnrS1	mphA	floR	arr-3	sul1;sul2	tet(A)	dfrA27	TEM-1D	CTX-M-3	-	SHV-11	-	-	-
FK3068	FK3068	2016	China: Wenzhou	Klebsiella pneumoniae	ST320	KL9	-	-	-	-	-	-	strA;strB	-	-	qnrS1	-	-	-	sul2	tet(A)	-	TEM-1D	CTX-M-3	-	SHV-11	-	-	-
FK3228	FK3228	2016	China: Wenzhou	Klebsiella pneumoniae	ST11	KL64	ICEKp3	-	complete	-	rmp 1; KpVP-1 (incomplete)	rmpA2 (truncated)	-	-	-	qnrS1	-	catII	-	sul2	tet(A)	-	LAP-2	CTX-M-65	KPC-2	-	OmpK35Δ;OmpK36GD	-	GyrA-83I;GyrA-87G;ParC-80I
FK3347	FK3347	2016	China: Wenzhou	Klebsiella pneumoniae	ST29	KL54	plasmid (truncated)	-	-	incomplete	-	-	-	-	-	-	-	-	-	-	-	-	-	-	-	SHV-187	OmpK36Δ	-	-
FK3518	FK3518	2016	China: Wenzhou	Klebsiella pneumoniae	ST831	KL18	ICEKp12	-	-	-	-	-	-	-	-	-	-	-	-	-	-	-	-	-	-	SHV-11	-	-	-
FK3521	FK3521	2016	China: Wenzhou	Klebsiella pneumoniae	ST29	KL54	ICEKp3	-	complete	complete	rmp 1; KpVP-1	rmpA2 (truncated)	-	-	-	-	-	-	-	-	-	-	-	-	-	SHV-187	-	-	-
FK3599	FK3599	2016	China: Wenzhou	Klebsiella pneumoniae	ST23	KL1	ICEKp10	complete	complete	complete	rmp 1; KpVP-1	rmpA2 (truncated)	-	-	-	-	-	-	-	-	-	-	-	-	-	SHV-11	-	-	-
FK4176	FK4176	2017	China: Wenzhou	Klebsiella pneumoniae	ST86	KL2	-	-	complete	complete	rmp 1; KpVP-1	rmpA2 (truncated)	-	-	-	-	-	-	-	-	-	-	-	-	-	SHV-1	-	-	-
FK4276	FK4276	2017	China: Wenzhou	Klebsiella pneumoniae	ST86	KL2	-	-	complete	complete	rmp 1; KpVP-1	rmpA2 (truncated)	-	-	-	-	-	-	-	-	-	-	-	-	-	SHV-1	-	-	-
FK4603	FK4603	2017	China: Wenzhou	Klebsiella pneumoniae	ST11	KL64	ICEKp3	-	complete	-	rmp 1; KpVP-1	rmpA2 (truncated)	-	-	-	qnrS1	-	catII	-	sul2	tet(A)	dfrA14	LAP-2	CTX-M-65	KPC-2	-	OmpK35Δ;OmpK36GD	-	GyrA-83I;GyrA-87G;ParC-80I
FK5537	FK5537	2018	China: Wenzhou	Klebsiella pneumoniae	ST25	KL2	ICEKp1	-	incomplete	incomplete	rmp 3; ICEKp1	-	aadA;strA;strB	-	-	qnrS1	-	cmlA5;floR	arr-2	sul2	tet(A)	dfrA14	LAP-2;OXA-10	-	-	-	-	-	-
FK6449	FK6449	2019	China: Wenzhou	Klebsiella pneumoniae	ST273	KL74	ICEKp3	-	-	-	-	-	aac(3)-IId;aadA16;aadA5;aph3-Ia	mcr-1.1	-	qnrS1	mphA	floR	-	sul1	tet(A)	dfrA17	TEM-1D	CTX-M-3	-	SHV-11	OmpK35Δ	-	GyrA-83I;ParC-80I
FK6716	FK6716	2019	China: Wenzhou	Klebsiella pneumoniae	ST11	KL64	ICEKp3	-	complete	-	rmp 1; KpVP-1 (incomplete)	rmpA2 (truncated)	-	-	-	qnrS1	-	catII	-	sul2	tet(A)	dfrA14	LAP-2	-	KPC-2	SHV-11	OmpK35Δ;OmpK36GD	-	GyrA-83I;GyrA-87G;ParC-80I
FK6923	FK6923	2019	China: Wenzhou	Klebsiella pneumoniae	ST1333	KL5	ICEKp1	-	incomplete	incomplete	rmp 3; ICEKp1	-	aadA;aadA2;strA;strB	-	-	qnrS1	mphA	cmlA5;floR	arr-2	sul1;sul2	-	dfrA12;dfrA14	OXA-10	CTX-M-65	-	SHV-11	-	-	-
FK7685	FK7685	2019	China: Wenzhou	Klebsiella pneumoniae	ST147	KL125	-	-	-	-	-	-	aac(3)-IId;aph3-Ia;strB	-	-	qnrS1	-	-	-	sul2	-	-	TEM-1D	CTX-M-3	-	SHV-11	OmpK35Δ;OmpK36Δ	-	GyrA-83I;ParC-80I
FK7757	FK7757	2019	China: Wenzhou	Klebsiella pneumoniae	ST412	KL57	ICEKp1	-	complete	complete	rmp 1; KpVP-1,rmp unknown	rmpA2	aadA5	-	-	-	mphA	-	-	sul1	-	dfrA17	TEM-1D	CTX-M-55	-	SHV-1	-	-	-
FK8123	FK8123	2020	China: Wenzhou	Klebsiella pneumoniae	ST412	KL57	-	-	complete	complete	rmp 1; KpVP-1	rmpA2	-	-	-	-	-	-	-	-	-	-	-	-	-	SHV-1	-	-	-
GCA_000474015	CG43	Unknown	China: Taiwan	Klebsiella pneumoniae	ST86	KL2	-	-	-	-	-	-	-	-	-	-	-	-	-	-	-	-	-	-	-	SHV-1	-	-	-
GCA_001939855	GN-3	2015	China: Wenzhou	Klebsiella pneumoniae	ST23	KL1	ICEKp10	complete	complete	complete	rmp 1; KpVP-1	rmpA2 (truncated)	-	-	-	-	-	-	-	-	-	-	-	-	-	SHV-11	-	-	-
GCA_001939885	GN-2	2015	China: Wenzhou	Klebsiella pneumoniae	ST485	KL5	plasmid	-	complete	complete	rmp 1; KpVP-1	rmpA2 (truncated)	-	-	-	-	-	-	-	-	-	-	-	-	-	SHV-27	-	-	-
GCA_002115605	KP1246	2014	USA: Los Angeles	Klebsiella pneumoniae	ST258	KL107	-	-	-	-	-	-	aac(6')-Ib';aph3-Ia	-	-	-	mphA	-	-	-	-	dfrA14	-	SHV-12	KPC-3	-	OmpK35Δ	MgrBΔ;PmrBΔ	GyrA-83I;GyrA-87Y;ParC-80I
GCA_002268655	H5	2012	USA: Pennsylvania	Klebsiella pneumoniae	ST258	KL106	-	-	-	-	-	-	aac(6')-Ib';aadA2;aph3-Ia;strA;strB	-	-	-	mphA	catA1;catII	-	sul1;sul2	tet(D)	dfrA12;dfrA14	-	CTX-M-15	KPC-2	-	OmpK35Δ;OmpK36Δ	-	GyrA-83I;ParC-80I
GCA_002813595	SGH10	Unknown	Singapore	Klebsiella pneumoniae	ST23	KL1	ICEKp10	complete	complete	complete	rmp 1; KpVP-1	rmpA2 (truncated)	-	-	-	-	-	-	-	-	-	-	-	-	-	SHV-11	-	-	-
GCA_002870865	LS356	2011	China:Shanghai	Klebsiella pneumoniae	ST485	KL5	plasmid	-	complete	complete	rmp 1; KpVP-1	rmpA2 (truncated)	-	-	-	-	-	-	-	-	-	-	-	-	-	SHV-27	-	-	-
GCA_002870885	LS357	2012	China:Shanghai	Klebsiella pneumoniae	ST23	KL1	ICEKp10	-	complete	-	-	rmpA2 (truncated)	-	-	-	-	-	-	-	-	-	-	-	-	-	SHV-11	-	-	-
GCA_002870945	LS355	2011	China:Shanghai	Klebsiella pneumoniae	ST1941	KL1	ICEKp10	complete	complete	complete	rmp 1; KpVP-1 (incomplete)	rmpA2 (truncated)	-	-	-	-	-	-	-	-	-	-	-	-	-	SHV-11	-	-	-
GCA_002870985	LS358	2012	China:Shanghai	Klebsiella pneumoniae	ST29	KL5	ICEKp3	-	-	-	-	-	-	-	-	-	-	-	-	-	-	-	-	-	-	SHV-187	-	-	-
GCA_002871025	LS359	2013	China:Shanghai	Klebsiella pneumoniae	ST700	KL1	ICEKp1 (truncated)	-	-	incomplete	rmp 3; ICEKp1 (incomplete)	-	-	-	-	-	-	-	-	-	-	-	-	-	-	SHV-1	-	-	-
GCA_003065165	hvKP4	2012	USA: Minneapolis	Klebsiella pneumoniae	ST3690	KL2	-	-	complete	complete	rmp 2; KpVP-2 (incomplete)	-	-	-	-	-	-	-	-	-	-	-	-	-	-	SHV-33	-	-	-
GCA_008830545	s46615	2017	China: Hangzhou	Klebsiella pneumoniae	ST86	KL2	ICEKp6 (truncated)	-	complete	complete	rmp 1; KpVP-1	rmpA2	-	-	-	-	-	-	-	-	-	-	-	-	-	SHV-1	-	-	-
GCA_008830555	s46050	2017	China: Hangzhou	Klebsiella pneumoniae	ST23	KL1	ICEKp10	complete	complete	complete	rmp 1; KpVP-1	rmpA2 (truncated)	-	-	-	-	-	-	-	-	-	-	-	-	-	SHV-11	-	-	-
GCA_009909325	KUH-KPNHVF1	2017	South Korea	Klebsiella pneumoniae	ST23	KL1	ICEKp10	complete	complete	complete	rmp 1; KpVP-1	rmpA2 (truncated)	-	-	-	-	-	-	-	-	-	-	-	-	-	SHV-11	-	-	-
GCA_015826235	P6	2019	Brazil:Sao	Klebsiella pneumoniae	ST86	KL2	-	-	complete	incomplete	rmp 1; KpVP-1 (incomplete)	rmpA2 (truncated)	-	-	-	-	-	-	-	-	-	-	-	-	-	SHV-1	-	-	-
GCA_015826265	P4	2019	Brazil:Sao	Klebsiella pneumoniae	ST86	KL2	-	-	incomplete	incomplete	rmp 1; KpVP-1	rmpA2 (truncated)	-	-	-	-	-	-	-	-	-	-	-	-	-	SHV-1	-	-	-
GCA_016792255	NU-CRE266	2015	USA: Chicago	Klebsiella pneumoniae	ST258	KL107	ICEKp10	complete	-	-	-	-	aac(6')-Ib;aadA;strA;strB	-	-	-	-	-	-	sul2	-	dfrA14	OXA-9;TEM-1D	SHV-12	KPC-3	-	OmpK35Δ	-	GyrA-83I;ParC-80I
GCA_016805585	4554	2016	Ecuador: Quito	Klebsiella pneumoniae	ST258	KL74	ICEKp4	-	-	-	-	-	aac(3)-IV;aac(6')-Ib';aph(4)-Ia;aph3-Ia	-	-	-	mphA	catA1;cmlA1	-	sul1;sul3	-	dfrA12	-	CTX-M-65;SHV-12	KPC-2	-	OmpK35Δ;OmpK36GD	-	GyrA-83I;ParC-80I
GCA_019165445	KP0017	2014	China: Changsha	Klebsiella pneumoniae	ST65	KL2	ICEKp10	complete	-	-	-	-	-	-	-	-	-	-	-	-	-	-	-	-	-	SHV-11	-	-	-
GCA_019165455	KP0002	2014	China: Changsha	Klebsiella pneumoniae	ST133	KL116	ICEKp10	complete	-	-	-	-	-	-	-	qnrB4	-	-	-	-	-	-	-	CTX-M-14	-	SHV-75	-	-	-
GCA_019165465	KP0022	2016	China: Changsha	Klebsiella pneumoniae	ST86	KL2	-	-	complete	complete	rmp 1; KpVP-1	rmpA2 (truncated)	-	-	-	-	-	-	-	-	-	-	-	-	-	SHV-1	-	-	-
GCA_019165505	KP0019	2017	China: Changsha	Klebsiella pneumoniae	ST806	KL108	ICEKp1	-	-	incomplete	rmp 3; ICEKp1 (incomplete)	-	-	-	-	-	-	-	-	-	-	-	-	-	-	SHV-1	-	-	-
GCA_019165545	KP0020	2014	China: Changsha	Klebsiella pneumoniae	ST806	KL108	ICEKp1	-	-	incomplete	rmp 3; ICEKp1 (incomplete)	-	-	-	-	-	-	-	-	-	-	-	-	-	-	SHV-1	-	-	-
GCA_019165565	KP0021	2017	China: Changsha	Klebsiella pneumoniae	ST828	KL5	ICEKp1	-	incomplete	incomplete	rmp 3; ICEKp1	-	-	-	-	-	-	-	-	-	-	-	-	-	-	SHV-11	-	-	-
GCA_019165575	KP0015	2016	China: Changsha	Klebsiella pneumoniae	ST37	KL12	-	-	-	-	-	-	aac(3)-IId;aac(6')-Ib-cr;aadA16;aph3-Ia;strA;strB	-	-	qnrS1	mphA	floR	arr-3	sul1;sul2	tet(A)	dfrA27	TEM-1D	CTX-M-3	-	SHV-11	-	-	-
GCA_019165595	KP0024	2015	China: Changsha	Klebsiella pneumoniae	ST86	KL2	-	-	complete	complete	rmp 1; KpVP-1	rmpA2 (truncated)	-	-	-	-	-	-	-	-	-	-	-	-	-	SHV-1	-	-	-
GCA_019165615	KP0013	2013	China: Changsha	Klebsiella pneumoniae	ST29	KL54	ICEKp3	-	complete	complete	rmp 1; KpVP-1	rmpA2 (truncated)	-	-	-	-	-	-	-	-	-	-	-	-	-	SHV-187	-	-	-
GCA_019165645	KP0026	2018	China: Changsha	Klebsiella pneumoniae	ST86	KL2	ICEKp3	-	complete	complete	rmp 1; KpVP-1	rmpA2 (truncated)	-	-	-	-	-	-	-	-	-	-	-	-	-	SHV-1	-	-	-
GCA_019165655	KP0003	2017	China: Changsha	Klebsiella pneumoniae	ST218	KL57	ICEKp3	-	complete	complete	rmp 1; KpVP-1	rmpA2 (truncated)	-	-	-	-	-	-	-	-	-	-	-	-	-	SHV-1	-	-	-
GCA_019165675	KP0025	2014	China: Changsha	Klebsiella pneumoniae	ST86	KL2	-	-	complete	complete	rmp 1; KpVP-1	rmpA2 (truncated)	-	-	-	-	-	-	-	-	-	-	-	-	-	SHV-1	-	-	-
GCA_019165705	KP0004	2017	China: Changsha	Klebsiella pneumoniae	ST23	KL1	ICEKp10	complete	complete	complete	rmp 1; KpVP-1	rmpA2 (truncated)	-	-	-	-	-	-	-	-	-	-	-	-	-	SHV-11	-	-	-
GCA_019165725	KP0008	2017	China: Changsha	Klebsiella pneumoniae	ST23	KL1	ICEKp10 (truncated)	complete	complete	complete	rmp 1; KpVP-1	rmpA2 (truncated)	-	-	-	-	-	-	-	-	-	-	-	-	-	SHV-11	-	-	-
GCA_019165745	KP0010	2013	China: Changsha	Klebsiella pneumoniae	ST23	KL1	ICEKp10	complete	complete	complete	rmp 1; KpVP-1	rmpA2 (truncated)	-	-	-	-	-	-	-	-	-	-	-	-	-	SHV-11	-	-	-
GCA_019165765	KP0011	2018	China: Changsha	Klebsiella pneumoniae	ST23	KL1	ICEKp10	complete	complete	complete	rmp 1; KpVP-1	rmpA2 (truncated)	-	-	-	-	-	-	-	-	-	-	-	-	-	SHV-11	-	-	-
GCA_019165775	KP0012	2016	China: Changsha	Klebsiella pneumoniae	ST25	KL2	ICEKp1	-	incomplete	incomplete	rmp 3; ICEKp1	-	aadA;strA;strB	-	-	qnrS1	-	cmlA5;floR	arr-2	sul2	tet(A)	dfrA14	LAP-2;OXA-10	-	-	SHV-11	-	-	-
GCA_019165785	KP0001	2017	China: Changsha	Klebsiella pneumoniae	ST111	KL63	plasmid (truncated)	-	-	complete	rmp 1; KpVP-1	-	-	-	-	-	-	-	-	-	-	-	-	-	-	SHV-11	-	-	-
GCA_019165815	KP0014	2016	China: Changsha	Klebsiella pneumoniae	ST35	KL108	ICEKp1 (truncated)	-	-	incomplete	rmp 3; ICEKp1 (incomplete)	-	-	-	-	-	-	-	-	-	-	-	-	-	-	SHV-33	-	-	-
GCA_019165845	KP0009	2014	China: Changsha	Klebsiella pneumoniae	ST23	KL1	ICEKp10	complete	complete	complete	rmp 1; KpVP-1	rmpA2 (truncated)	-	-	-	-	-	-	-	-	-	-	-	-	-	SHV-11	-	-	-
GCA_019165865	KP0006	2015	China: Changsha	Klebsiella pneumoniae	ST23	KL1	ICEKp10 (truncated)	complete	complete	complete	rmp 1; KpVP-1	rmpA2 (truncated)	-	-	-	-	-	-	-	-	-	-	-	-	-	SHV-11	-	-	-
GCA_019165875	KP0018	2014	China: Changsha	Klebsiella pneumoniae	ST700	KL1	ICEKp1	-	-	incomplete	rmp 3; ICEKp1	-	-	-	-	-	-	-	-	-	-	-	-	-	-	SHV-1	-	-	-
GCA_019165885	KP0007	2017	China: Changsha	Klebsiella pneumoniae	ST23	KL1	ICEKp10	incomplete	complete	complete	rmp 1; KpVP-1	rmpA2 (truncated)	-	-	-	-	-	-	-	-	-	-	-	-	-	SHV-11	-	-	-
GCA_019165925	KP0016	2013	China: Changsha	Klebsiella pneumoniae	ST60	KL5	ICEKp1	-	-	incomplete	rmp 3; ICEKp1	-	-	-	-	-	-	-	-	-	-	-	-	-	-	SHV-11	-	-	-
GCA_019165945	KP0005	2016	China: Changsha	Klebsiella pneumoniae	ST23	KL1	ICEKp10	complete	complete	complete	rmp 1; KpVP-1	rmpA2 (truncated)	-	-	-	-	-	-	-	-	-	-	-	-	-	SHV-11	-	-	-
GCA_019165965	KP0023	2016	China: Changsha	Klebsiella pneumoniae	ST86	KL2	ICEKp3	-	complete	complete	rmp 1; KpVP-1	rmpA2	-	-	-	-	-	-	-	-	-	-	-	-	-	SHV-1	-	-	-
GCA_019249995	KPN_19-106	2019	China:Beijing	Klebsiella pneumoniae	ST380	KL2	ICEKp10	complete	complete	complete	rmp 2; KpVP-2	-	-	-	-	-	-	-	-	-	-	-	-	-	-	SHV-33	-	-	-
GCA_020525485	SA12	2008	France	Klebsiella pneumoniae	ST23	KL1	ICEKp10	complete	complete	complete	rmp 1; KpVP-1	rmpA2 (truncated)	-	-	-	-	-	-	-	-	-	-	-	-	-	SHV-11	-	-	-
GCA_020525865	T69	2010	France	Klebsiella pneumoniae	ST375	KL2	ICEKp6 (truncated)	-	complete	complete	rmp 1; KpVP-1	rmpA2 (truncated)	-	-	-	-	-	-	-	-	-	-	-	-	-	SHV-1	-	-	-
GCA_020526065	BJ1	2011	France	Klebsiella pneumoniae	ST380	KL2	ICEKp10	complete	-	-	-	-	-	-	-	-	-	-	-	-	-	-	-	-	-	SHV-33	-	-	-
GCA_021821535	URMC_475	2019	USA: New York	Klebsiella pneumoniae	ST23	KL1	-	-	complete	complete	rmp 1; KpVP-1 (incomplete)	rmpA2 (truncated)	-	-	-	-	-	-	-	-	-	-	-	-	-	SHV-11	-	-	-
GCA_021821575	URMC_549	2019	USA: New York	Klebsiella pneumoniae	ST373	KL2	ICEKp3	-	complete	complete	rmp 1; KpVP-1	-	-	-	-	-	-	-	-	-	-	-	-	-	-	SHV-1	-	-	-
GCA_021822725	URMC_567	2018	USA: New York	Klebsiella pneumoniae	ST36	KL27	-	-	-	-	-	-	-	-	-	-	-	-	-	-	-	-	-	-	-	-	-	-	-
GCA_021822885	URMC_591	2018	USA: New York	Klebsiella pneumoniae	ST23	KL1	ICEKp10 (truncated)	complete	complete	complete	rmp 1; KpVP-1 (incomplete)	-	-	-	-	-	-	-	-	-	-	-	-	-	-	SHV-11	-	-	-
GCA_021822925	URMC_594	2018	USA: New York	Klebsiella pneumoniae	ST86	KL2	-	-	complete	complete	rmp 1; KpVP-1 (incomplete)	rmpA2	-	-	-	-	-	-	-	-	-	-	-	-	-	SHV-1	-	-	-
GCA_021823205	URMC_599	2019	USA: New York	Klebsiella pneumoniae	ST252	KL81	-	-	-	-	-	-	-	-	-	-	-	-	-	-	-	-	-	-	-	SHV-1	-	-	-
GCA_021823235	URMC_597	2018	USA: New York	Klebsiella pneumoniae	ST466	KL22	ICEKp4	-	-	-	-	-	-	-	-	-	-	-	-	-	-	-	-	-	-	SHV-33	-	-	-
GCA_021823265	URMC_600	2017	USA: New York	Klebsiella pneumoniae	ST322	KL17	-	-	-	-	-	-	-	-	-	-	-	-	-	-	-	-	-	-	-	SHV-11	-	-	-
GCA_021824505	URMC_595	2018	USA: New York	Klebsiella pneumoniae	ST23	KL1	ICEKp10	complete	complete	complete	rmp 1; KpVP-1 (incomplete)	-	-	-	-	-	-	-	-	-	-	-	-	-	-	SHV-11	-	-	-
GCA_021824525	URMC_575	2019	USA: New York	Klebsiella pneumoniae	ST111	KL63	ICEKp4 (truncated)	-	-	-	-	-	-	-	-	-	-	-	-	-	-	-	-	-	-	SHV-11	-	-	-
GCA_021824545	URMC_573	2019	USA: New York	Klebsiella pneumoniae	ST268	KL20	ICEKp4	-	-	-	-	-	-	-	-	-	-	-	-	-	tet(D)	-	-	-	-	SHV-11	-	-	-
GCA_021824685	URMC_598	2019	USA: New York	Klebsiella pneumoniae	ST483	KL110	-	-	-	-	-	-	-	-	-	-	-	-	-	-	-	-	-	-	-	SHV-27	-	-	-
GCA_021826265	URMC_596	2018	USA: New York	Klebsiella pneumoniae	ST45	KL43	ICEKp4	-	-	-	-	-	strA;strB	-	-	-	-	-	-	-	-	-	-	-	-	SHV-1	-	-	-
GCA_021826385	URMC_592	2018	USA: New York	Klebsiella pneumoniae	ST70	KL122	-	-	-	-	-	-	-	-	-	-	-	-	-	-	-	-	-	-	-	SHV-32	-	-	-
GCA_021826405	URMC_593	2018	USA: New York	Klebsiella pneumoniae	ST461	KL2	-	-	-	-	-	-	-	-	-	-	-	-	-	-	-	-	-	-	-	SHV-1	-	-	-
GCA_021898335	2020JQ-00071	2020	USA	Klebsiella pneumoniae	ST16	KL81	-	-	-	-	-	-	aac(3)-IIa;aac(6')-Ib-cr;aadA2;rmtB;strA;strB	-	-	qnrS1	mphA	-	-	sul1;sul2	-	dfrA12	OXA-1;TEM-1D	CTX-M-15	NDM-5;OXA-181	SHV-1	OmpK35Δ;OmpK36TD	-	GyrA-83F;GyrA-87N;ParC-84K
GCA_022036075	2018HL-00180	2018	USA	Klebsiella pneumoniae	ST258	KL63	-	-	-	-	-	-	aac(3)-IV;aac(6')-Ib';aph(4)-Ia	-	-	-	mphA	-	-	sul1	-	dfrA12	-	-	KPC-2	SHV-11	OmpK35Δ	-	GyrA-83I;ParC-80I
GCA_022258985	Kp-Miami	2008	USA	Klebsiella pneumoniae	ST2058	KL108	ICEKp10	complete	complete	complete	rmp 2; KpVP-2	-	-	-	-	-	-	-	-	-	-	-	-	-	-	SHV-11	-	-	-
GCA_022259675	59M	2008	Viet Nam	Klebsiella pneumoniae	ST231	KL51	ICEKp11	-	incomplete	-	-	-	aadA;ant(2'')-Ia;rmtB;strA;strB	-	-	-	mef(B);mphA	catII;cmlA1;cmlA5;floR	arr-2	sul1;sul2;sul3	tet(A);tet(G)	dfrA12;dfrA23	OXA-10;TEM-1D	CTX-M-15;VEB-1	-	SHV-1	-	-	GyrA-83I;GyrA-87Y;ParC-80I
GCA_022260075	DM11825-05	2005	Singapore	Klebsiella pneumoniae	ST23	KL1	ICEKp10	complete	complete	complete	rmp 1; KpVP-1	rmpA2 (truncated)	-	-	-	-	-	-	-	-	-	-	-	-	-	SHV-11	-	-	-
GCA_022260195	ERS011914	2002	Singapore	Klebsiella pneumoniae	ST23	KL1	ICEKp10	complete	complete	complete	rmp 1; KpVP-1	rmpA2 (truncated)	-	-	-	-	-	-	-	-	-	-	-	-	-	SHV-11	-	-	-
GCA_022261015	ST11	2016	China: Beijing	Klebsiella pneumoniae	ST11	KL47	ICEKp3	-	complete	-	-	rmpA2 (truncated)	aac(3)-IIdaac(6')-Ib-cr;aadA2;aph3-Ia;rmtB	-	fosA3	qnrS1	mphA	catB3	arr-3	sul1	tet(A)	dfrA1	LAP-2;OXA-1;TEM-1D	CTX-M-65;SHV-12	KPC-2	SHV-11	OmpK35Δ;OmpK36GD	-	GyrA-83I;GyrA-87G;ParC-80I
GCA_022273155	TTSH18	Unknown	Singapore	Klebsiella pneumoniae	ST828	KL5	ICEKp11	-	complete	complete	rmp 1; KpVP-1	rmpA2 (truncated)	-	-	-	-	-	-	-	-	-	-	-	-	-	SHV-11	-	-	-
GCA_022273175	NUH02	Unknown	Singapore	Klebsiella pneumoniae	ST23	KL1	ICEKp10	incomplete	incomplete	complete	-	-	-	-	-	-	-	-	-	-	-	-	-	-	-	SHV-11	OmpK35Δ	-	-
GCA_022273205	SGH05	Unknown	Singapore	Klebsiella pneumoniae	ST23	KL1	ICEKp10	complete	complete	complete	rmp 1; KpVP-1 (incomplete)	rmpA2 (truncated)	-	-	-	-	-	-	-	-	-	-	-	-	-	SHV-11	-	-	-
GCA_022273275	NUH04	Unknown	Singapore	Klebsiella pneumoniae	ST2039	KL2	ICEKp10 (truncated)	complete	complete	complete	-	-	-	-	-	-	-	-	-	-	-	-	-	-	-	SHV-11	-	-	-
GCA_022273295	NUH26	Unknown	Singapore	Klebsiella pneumoniae	ST1049	KL5	ICEKp6	-	incomplete	complete	rmp 1; KpVP-1 (incomplete)	rmpA2 (truncated)	-	-	-	-	-	-	-	-	-	-	-	-	-	SHV-142	-	-	-
GCA_022273315	NUH08	Unknown	Singapore	Klebsiella pneumoniae	ST23	KL1	ICEKp10	complete	complete	complete	-	rmpA2 (truncated)	-	-	-	-	-	-	-	-	-	-	-	-	-	SHV-11	OmpK35Δ	-	-
GCA_022273335	NUH24	Unknown	Singapore	Klebsiella pneumoniae	ST23	KL1	-	complete	complete	complete	rmp unknown	rmpA2 (truncated)	-	-	-	-	-	-	-	-	-	-	-	-	-	SHV-11	-	-	-
GCA_022273355	NUH01	Unknown	Singapore	Klebsiella pneumoniae	ST23	KL1	ICEKp10 (truncated)	complete	incomplete	complete	-	-	-	-	-	-	-	-	-	-	-	-	-	-	-	SHV-11	-	-	-
GCA_022273375	NUH11	Unknown	Singapore	Klebsiella pneumoniae	ST399	KL136	-	-	-	-	-	-	-	-	-	-	-	-	-	-	-	-	-	-	-	SHV-27	-	-	GyrA-87G
GCA_022273395	NUH29	Unknown	Singapore	Klebsiella pneumoniae	ST20	KL28	-	-	-	-	-	-	-	-	-	-	-	-	-	-	-	-	-	-	-	SHV-187	-	-	-
GCA_022273415	NUH19	Unknown	Singapore	Klebsiella pneumoniae	ST23	KL1	ICEKp3	-	complete	complete	rmp unknown	-	-	-	-	-	-	-	-	-	-	-	-	-	-	SHV-11	-	-	-
GCA_022273435	NUH17	Unknown	Singapore	Klebsiella pneumoniae	ST23	KL1	ICEKp10	complete	complete	complete	-	rmpA2 (truncated)	-	-	-	-	-	-	-	-	-	-	-	-	-	SHV-108;SHV-11	-	-	-
GCA_022273455	NUH36	Unknown	Singapore	Klebsiella pneumoniae	ST111	KL63	plasmid	-	-	complete	rmp 1; KpVP-1	-	-	-	-	-	-	-	-	-	-	-	-	-	-	SHV-11	-	-	-
GCA_022273475	NUH03	Unknown	Singapore	Klebsiella pneumoniae	ST65	KL2	ICEKp10	complete	complete	complete	rmp 1; KpVP-1 (incomplete)	-	-	-	-	-	-	-	-	-	-	-	-	-	-	SHV-11	-	-	-
GCA_022273495	NUH28	Unknown	Singapore	Klebsiella pneumoniae	ST592	KL57	-	-	complete	complete	rmp 1; KpVP-1 (incomplete)	-	-	-	-	-	-	-	-	-	-	-	-	-	-	SHV-26	-	-	-
GCA_022273515	NUH16	Unknown	Singapore	Klebsiella pneumoniae	ST23	KL1	ICEKp10	complete	complete	complete	rmp 1; KpVP-1 (incomplete)	-	-	-	-	-	-	-	-	-	-	-	-	-	-	SHV-11	-	-	-
GCA_022273535	SGH07	Unknown	Singapore	Klebsiella pneumoniae	ST60	KL5	ICEKp1	-	-	incomplete	rmp 3; ICEKp1 (incomplete)	-	-	-	-	-	-	-	-	-	-	-	-	-	-	SHV-11	-	-	-
GCA_022273555	NUH23	Unknown	Singapore	Klebsiella pneumoniae	ST23	KL1	ICEKp3	-	complete	complete	rmp 1; KpVP-1	-	-	-	-	-	-	-	-	-	-	-	-	-	-	SHV-11	-	-	-
GCA_022273575	NUH15	Unknown	Singapore	Klebsiella pneumoniae	ST23	KL1	ICEKp10	complete	complete	complete	-	rmpA2 (truncated)	-	-	-	-	-	-	-	-	-	-	-	-	-	SHV-11	OmpK35Δ	-	-
GCA_022273595	SGH04	Unknown	Singapore	Klebsiella pneumoniae	ST23	KL1	ICEKp10	complete	incomplete	complete	-	-	-	-	-	-	-	-	-	-	-	-	-	-	-	SHV-11	-	-	-
GCA_022273615	NUH09	Unknown	Singapore	Klebsiella pneumoniae	ST660	KL113	ICEKp6	-	complete	complete	-	-	-	-	-	-	-	-	-	-	-	-	-	-	-	SHV-1	-	-	-
GCA_022273635	TTSH13	Unknown	Singapore	Klebsiella pneumoniae	ST380	KL2	-	-	complete	incomplete	-	-	-	-	-	-	-	-	-	-	-	-	-	-	-	SHV-33	-	-	-
GCA_900079675	ERS1118566	2014	Mexico	Klebsiella pneumoniae	ST86	KL2	-	-	complete	complete	rmp 1; KpVP-1	rmpA2 (truncated)	-	-	-	-	-	-	-	-	-	-	-	-	-	SHV-1	-	-	-

## Sheet: Table S3
String test	Positive	Positive	Negative	Positive	Positive	Positive	Positive	Positive	Negative	Negative	Positive	Positive	Positive
mutation	FK3038	FK3044	FK3228	FK3521	FK3599	FK4176	FK4276	FK4603	FK6716	FK8123	FK5537	FK6923	FK7757
insertion ISKpn14	0	0	0	0	0	0	0	0	1	0	0	0	0
rmpA r.119A>T	0	0	0	0	0	0	0	0	0	0	1	1	1
rmpA r.130G>A	0	0	0	0	0	0	0	0	0	0	1	1	1
rmpA r.146C>T	0	0	0	0	0	0	0	0	0	0	1	1	1
rmpA r.147A>T	0	0	0	0	0	0	0	0	0	0	1	1	1
rmpA r.161G>A	0	0	0	0	0	0	0	0	0	0	1	1	1
rmpA r.184A>T	0	0	0	0	0	0	0	0	0	0	1	1	1
rmpA r.204G>A	0	0	0	0	0	0	0	0	0	0	1	1	1
rmpA r.211G>A	0	0	0	0	0	0	0	0	0	0	1	1	1
rmpA r.232G>A	0	0	0	0	0	0	0	0	0	0	1	1	1
rmpA r.233G>A	0	0	0	0	0	0	0	0	0	0	1	1	1
rmpA r.24A>G	0	0	0	0	0	0	0	0	0	0	0	0	0
rmpA r.261G>A	0	0	0	0	0	0	0	0	0	0	1	1	1
rmpA r.270C>T	0	0	0	0	0	0	0	0	0	0	1	1	1
rmpA r.276delG	0	0	1	0	0	0	0	0	0	0	0	0	0
rmpA r.286C>G	0	0	0	0	0	0	0	0	0	1	0	0	0
rmpA r.294T>C	0	0	0	0	0	0	0	0	0	0	1	1	1
rmpA r.30C>T	0	0	0	0	0	0	0	0	0	0	1	1	1
rmpA r.32A>G	0	0	0	0	0	0	0	0	0	0	1	1	1
rmpA r.33G>A	0	0	0	0	0	0	0	0	0	0	1	1	1
rmpA r.346A>G	0	0	0	0	0	0	0	0	0	0	0	0	1
rmpA r.348T>A	0	0	0	0	0	0	0	0	0	0	1	1	1
rmpA r.37G>A	0	0	0	0	0	0	0	0	0	0	1	1	1
rmpA r.429G>A	0	0	0	0	0	0	0	0	0	0	1	1	1
rmpA r.42C>T	0	0	0	0	0	0	0	0	0	0	1	1	1
rmpA r.436G>A	0	0	0	0	0	0	0	0	0	0	1	1	1
rmpA r.437C>T	0	0	0	0	0	0	0	0	0	0	1	1	1
rmpA r.441G>A	0	0	0	0	0	0	0	0	0	0	1	1	1
rmpA r.451C>T	0	0	0	0	0	0	0	0	0	0	1	1	1
rmpA r.45A>C	0	0	0	0	0	0	0	0	0	0	1	1	1
rmpA r.461A>G	0	0	0	0	0	0	0	0	0	0	1	1	1
rmpA r.462_463insAA	0	0	0	0	0	0	0	0	0	0	1	1	1
rmpA r.468C>G	0	0	0	0	0	0	0	0	0	0	1	1	1
rmpA r.469A>G	0	0	0	0	0	0	0	0	0	0	1	1	1
rmpA r.46G>A	0	0	0	0	0	0	0	0	0	0	1	1	1
rmpA r.470T>G	0	0	0	0	0	0	0	0	0	0	1	1	1
rmpA r.471_472delTA	0	0	0	0	0	0	0	0	0	0	1	1	1
rmpA r.485G>A	0	0	0	0	0	0	0	0	0	0	1	1	1
rmpA r.489A>G	0	0	0	0	0	0	0	0	0	0	1	1	1
rmpA r.48G>A	0	0	0	0	0	0	0	0	0	0	1	1	1
rmpA r.510G>A	0	0	0	0	0	0	0	0	0	0	1	1	1
rmpA r.524A>G	0	0	0	0	0	0	0	0	0	0	1	1	1
rmpA r.531A>G	0	0	0	0	0	0	0	0	0	0	1	1	1
rmpA r.552C>T	0	0	0	0	0	0	0	0	0	0	1	1	1
rmpA r.556A>G	0	0	0	0	0	0	0	0	0	0	1	1	1
rmpA r.585C>T	0	0	0	0	0	0	0	0	0	0	1	1	1
rmpA r.615G>T	0	0	0	0	0	0	0	0	0	0	1	1	1
rmpA r.625A>G	0	0	0	0	0	0	0	0	0	0	1	1	0
rmpA r.78C>T	0	0	0	0	0	0	0	0	0	0	1	1	1
